# Supplementary material for: A diet change from dry food to beef induces reversible changes on the faecal microbiota in healthy, adult client-owned dogs
Source: BMC Vet Res. 2017 May 30;13:147. doi: 10.1186/s12917-017-1073-9 (PMC5450340; doi:10.1186/s12917-017-1073-9)
Supplement: Supplementary file 2 — Main ingredients in Labb Adult commercial dry food diet (CD). Contents of ingredients are listed in falling order of proportion. (XLSX 9 kb) [file 12917_2017_1073_MOESM2_ESM.xlsx]

## Sheet: Sheet1
Table S2. Main ingredients in CD
Dried animal protein from chicken
maize
wheat
pea starch
rice
animal fat from chicken
hydrolyzed marine protein from salmon
hydrolyzed animal protein from chicken liver
calcium carbonate
fish oil from salmon
mono-calcium phosphate
dried sugar beet pulp (1,00 %)
vitamin and mineral premix
natural antioxidants and preservatives
sodium chloride
fructo-oligosaccharIdes
yeast product (MacroGard TM)
* Contents of ingredients in commercial dry food (CD; Labb Felleskjøpet, Norway) are listed in descending order of proportion.
