# Supplementary material for: A diet change from dry food to beef induces reversible changes on the faecal microbiota in healthy, adult client-owned dogs
Source: BMC Vet Res. 2017 May 30;13:147. doi: 10.1186/s12917-017-1073-9 (PMC5450340; doi:10.1186/s12917-017-1073-9)
Supplement: Supplementary file 3 — Assigned taxonomy using BLAST of sequences derived from 16S rRNA gene sequencing. (XLSX 8 kb) [file 12917_2017_1073_MOESM3_ESM.xlsx]

## Sheet: Sheet1
Table S3. Assigned taxonomy using BLAST of sequences derived from 16S rRNA gene sequencing
Classification based on QIIME/UPARSE	Sequence	Species	% identity	Accession No. Genbank	E-value
OTU_2 Clostridiaceae Other	GTGGCCCCTACGGGATGCAGCAGTGGGGAATATTGCACAATGGGCGCAAGCCTGATGCAGCAACGCCGCGTGAGCGATGAAGGCCTTCGGGTCGTAAAGCTCTGTCCTCAAGGAAGCGGTACTTGAGGAGGAAGCCCCGGCTAACTACGTGCCAGCAGCCGCGGTAATACGTAGGGGGCTAGCGTTATCCGGATTTACTGGGCGTAAAGGGTGCGTAGGCGGTCTTTCAAGTCAGGAGTTAAAGGCTACGGCTCAACCGTAGTA-AGCTCCTGATACTGTCTGACTTGAGTGCAGGAGAGGAAAGCGGAATTCCCAGTGTAGCGGTGAAATGCGTAGATATTGGGAGGAACACCAGTAGCGAAGGCGGCTTTCTGGACTGTAACTGACGCTGAGGCACG…	Clostridia hiranonis	98	JF693906.1	0
OTU_5 Faecalibacterium	ATGTCACCTACGGGATGCAGCAGTGGGGAATATTGCACAATGGGGGAAACCCTGATGCAGCGACGCCGCGTGGAGGAAGAAGGTCTTCGGATTGTAAACTCCTGTTGTTGGGGAAGCGGTACCCAACAAGGAAGTGACGGCTAACTACGTGCCAGCAGCCGCGGTAAAACGTAGGTCACAAGCGTTGTCCGGAATTACTGGGTGTAAAGGGAGCGCAGGCGGGAAGACAAGTTGGAAGTGAAATCTATGGGCTCAACCCATAAACTGCTTTCAAAACTGTTTTTCTTGAGTAGTGCAGAGGTAGGCGGAATTCCCGGTGTAGCGGTGGAATGCGTAGATATCGGGAGGAACACCAGTGGCGAAGGCGGCCTACTGGGCACCAACTGACGCTGAGGCTCG…	Faecalibacterium prausnitzii	97	KJ957844.1	0
